# Supplementary material for: Integrated Karyotypes of Diploid and Tetraploid Carrizo Citrange (Citrus sinensis L. Osbeck × Poncirus trifoliata L. Raf.) as Determined by Sequential Multicolor Fluorescence in situ Hybridization With Tandemly Repeated DNA Sequences
Source: Front Plant Sci. 2020 May 27;11:569. doi: 10.3389/fpls.2020.00569 (PMC7267054; doi:10.3389/fpls.2020.00569)
Supplement: Supplementary file 1 [file Table_1.XLSX]

## Sheet: Sheet1
Table S1.Karyotype parameters of Carrizo citrange (Citrus sinensis L. Osbeck × Poncirus trifoliata L. Raf.)
Karyotype asymmetry degree (Stebbins, 1971): 2B
Karyotype formula (Levan et al., 1964): 2n = 2x = 12m(1sat) + 6sm
Abbreviation (L: long arms; S: short arms, sat: Satellite)
Haploid Table
Group ID	L	S	L+S	L-S	S/L+S(%)	L/S
1	7.18±0.51	6.1±0.54	13.28±0.85	1.07±0.63	45.95±2.47	1.18±0.12
2	6.9±0.7	5.16±0.86	12.07±0.3	1.74±1.54	42.73±6.52	1.38±0.4
3	6.12±0.24	4.38±0.51	10.5±0.37	1.74±0.72	41.65±3.58	1.41±0.2
4	5.71±0.04	4.69±0.4	10.4±0.36	1.02±0.44	45.03±2.27	1.22±0.11
5	6.27±0.18	3.7±0.49	9.97±0.41	2.57±0.62	37.01±3.51	1.72±0.24
6	5.93±0.09	3.22±0.6	9.16±0.63	2.71±0.58	35.02±4.16	1.88±0.34
7	4.94±0.49	3.09±0.67	8.03±0.34	1.85±1.13	38.39±7.22	1.67±0.52
8	4.39±0.94	2.89±0.77	7.29±0.24	1.5±1.7	39.9±11.36	1.68±0.9
9	4.3±0.57	2.59±0.4	6.89±0.19	1.72±0.96	37.66±6.79	1.71±0.46
Karyotype parameters table
x	2n	THL	CVCI	CVCL	MCA
9	18	87.59±2.79	15.39±1.93	22.03±2	19.26±3.1
Group	L(%)	S(%)	L+S (%)	L/S	Type
1	8.18±0.33	6.97±0.61	8.18＋6.97=15.15	1.18±0.12	m
2	7.9±1.01	5.88±0.83	7.9＋5.88=13.78	1.38±0.4	m
3	6.99±0.4	5±0.45	6.99＋5=11.99	1.41±0.2	m
4	6.53±0.25	5.35±0.29	6.53＋5.35=11.88	1.22±0.11	m
5	7.17±0.36	4.21±0.43	7.17＋4.21=11.38	1.72±0.24	sm
6	6.77±0.12	3.68±0.65	6.77＋3.68=10.45	1.88±0.34	sm
7	5.65±0.61	3.52±0.7	5.65＋3.52=9.17	1.67±0.52	m
8	5±0.91	3.32±0.96	5＋3.32=8.32	1.68±0.9	m
9	4.93±0.8	2.95±0.36	4.93＋2.95=7.88	1.71±0.46	sm
ID	L(%)±L(%)	S(%)±S(%)	L+S (%)	L/S±L/S	Type
1	4.15±0.18	3.11±0.6	4.15＋3.11=7.26	1.37±0.31	m
2	4.43±0.32	3.02±0.54	4.43＋3.02=7.45	1.51±0.4	m
3	3.72±0.2	3.17±0.65	3.72＋3.17=6.89	1.21±0.23	m
4	3.79±0.14	3.25±0.42	3.79＋3.25=7.04	1.17±0.1	m
5	3.55±0.44	3.11±0.23	3.55＋3.11=6.66	1.14±0.15	m
6	3.32±0.18	3.01±0.09	3.32＋3.01=6.33	1.11±0.09	m
7	3.64±0.17	2.19±0.08	3.64＋2.19=5.83	1.67±0.14	m
8	3.5±0.35	2.32±0.31	3.5＋2.32=5.82	1.54±0.31	m
9	3.5±0.09	2.05±0.24	3.5＋2.05=5.55	1.73±0.26	m
10	3.51±0.22	1.99±0.39	3.51＋1.99=5.5	1.82±0.44	sm
11	3.14±0.24	2.2±0.34	3.14＋2.2=5.34	1.44±0.21	m
12	3.11±0.28	2.06±0.17	3.11＋2.06=5.17	1.52±0.2	m
13	3.31±0.12	1.37±0.16	3.31＋1.37=4.68	2.44±0.35	sm
14	3.02±0.12	1.36±0.06	3.02＋1.36=4.38	2.23±0.02	sm
15	2.23±0.27	1.85±0.04	2.23＋1.85=4.08	1.2±0.12	m
16	2.19±0.06	2.02±0.13	2.19＋2.02=4.21	1.09±0.07	m
17	2.58±0.08	1.28±0.24	2.58＋1.28=3.86	2.07±0.45	sm
18	2.43±0.38	1.52±0.15	2.43＋1.52=3.95	1.62±0.33	m
Other Information
longest/shortest = 2.00
The total haploid length of the chromosome set (Peruzzi et al., 2009), THL = 87.59
Coefficient of Variation of Centromeric Index (Paszko, 2006), CVCI = 15.39
Coefficient of Variation of Chromosome Length (Paszko, 2006), CVCL = 22.03
Mean Centromeric Asymmetry (Peruzzi and Eroglu, 2013), MCA = 19.26
-------------------------------------------------------------
Number of chromosome which (long arm/short arm) > 2: 3 (16.67%)
The Karyotype asymmetry index (Arano, 1963), AsK% = 59.12%
The total form percent (Huziwara, 1962), TF% = 40.88%
The index of Karyotype symmetry (Greilhuber and Speta, 1976), Syi = 69.24%
The index of chromosomal size resemblance (Greilhuber and Speta, 1976), Rec = 72.94%
The intra chromosomal asymmetry index (Romero Zarco, 1986), A1 = 0.30
The inter chromosomal asymmetry index( Romero Zarco, 1986), A2 = 0.22
The degree of asymmetry of Karyotype (Watanabe et al., 1999), A = 0.19
The dispersion index (Lavania and Srivastava, 1992), DI = 8.43
The asymmetry index (Paszko, 2006), AI = 3.41
